# Supplementary material for: Mesoporous Organosilica Nanoparticles with Tetrasulphide Bond to Enhance Plasmid DNA Delivery
Source: Pharmaceutics. 2023 Mar 22;15(3):1013. doi: 10.3390/pharmaceutics15031013 (PMC10053670; doi:10.3390/pharmaceutics15031013)
Supplement: Supplementary file 1 [file pharmaceutics-15-01013-s001.zip]

Archive with 1 entries (1 files):
- pharmaceutics-2198400-supplementary.pdf
